# Supplementary material for: PLK1 and its substrate MISP facilitate intrahepatic cholangiocarcinoma progression by promoting lymphatic invasion and impairing E-cadherin adherens junctions
Source: Cancer Gene Ther. 2023 Dec 6;31(2):322–33. doi: 10.1038/s41417-023-00705-z (PMC10874889; doi:10.1038/s41417-023-00705-z)
Supplement: Supplementary file 2 — Table S2 [file 41417_2023_705_MOESM2_ESM.xlsx]

## Sheet: Table S2
	Supplementary Table 2. 1496 genes were upregulated in iCCA
	Gene_ID	Type	Name
	ENSG00000001460.18	protein_coding	STPG1
	ENSG00000001561.7	protein_coding	ENPP4
	ENSG00000001629.10	protein_coding	ANKIB1
	ENSG00000002587.10	protein_coding	HS3ST1
	ENSG00000003147.19	protein_coding	ICA1
	ENSG00000004766.17	protein_coding	VPS50
	ENSG00000005001.10	protein_coding	PRSS22
	ENSG00000005156.11	protein_coding	LIG3
	ENSG00000005483.21	protein_coding	KMT2E
	ENSG00000005513.10	protein_coding	SOX8
	ENSG00000005884.18	protein_coding	ITGA3
	ENSG00000006025.12	protein_coding	AC003665.1
	ENSG00000006118.14	protein_coding	TMEM132A
	ENSG00000006432.15	protein_coding	MAP3K9
	ENSG00000006451.8	protein_coding	RALA
	ENSG00000006453.14	protein_coding	BAIAP2L1
	ENSG00000006555.11	protein_coding	TTC22
	ENSG00000006715.16	protein_coding	VPS41
	ENSG00000008283.16	protein_coding	CYB561
	ENSG00000008323.15	protein_coding	PLEKHG6
	ENSG00000008869.12	protein_coding	HEATR5B
	ENSG00000010292.13	protein_coding	NCAPD2
	ENSG00000010310.9	protein_coding	GIPR
	ENSG00000011114.15	protein_coding	BTBD7
	ENSG00000011426.11	protein_coding	ANLN
	ENSG00000011566.15	protein_coding	MAP4K3
	ENSG00000011638.10	protein_coding	TMEM159
	ENSG00000012048.22	protein_coding	BRCA1
	ENSG00000012983.11	protein_coding	MAP4K5
	ENSG00000013364.19	protein_coding	MVP
	ENSG00000013573.17	protein_coding	DDX11
	ENSG00000013588.8	protein_coding	GPRC5A
	ENSG00000014216.15	protein_coding	CAPN1
	ENSG00000014914.21	protein_coding	MTMR11
	ENSG00000019102.12	protein_coding	VSIG2
	ENSG00000019505.8	protein_coding	SYT13
	ENSG00000020129.16	protein_coding	NCDN
	ENSG00000020922.12	protein_coding	MRE11
	ENSG00000021300.14	protein_coding	PLEKHB1
	ENSG00000021762.20	protein_coding	OSBPL5
	ENSG00000023171.18	protein_coding	GRAMD1B
	ENSG00000028203.18	protein_coding	VEZT
	ENSG00000032389.12	protein_coding	EIPR1
	ENSG00000033170.16	protein_coding	FUT8
	ENSG00000034510.6	protein_coding	TMSB10
	ENSG00000035115.21	protein_coding	SH3YL1
	ENSG00000035499.13	protein_coding	DEPDC1B
	ENSG00000035681.9	protein_coding	NSMAF
	ENSG00000035687.10	protein_coding	ADSS
	ENSG00000042980.12	protein_coding	ADAM28
	ENSG00000043039.6	protein_coding	BARX2
	ENSG00000044090.8	protein_coding	CUL7
	ENSG00000044115.21	protein_coding	CTNNA1
	ENSG00000046604.13	protein_coding	DSG2
	ENSG00000047315.16	protein_coding	POLR2B
	ENSG00000048140.18	protein_coding	TSPAN17
	ENSG00000049283.18	protein_coding	EPN3
	ENSG00000050344.9	protein_coding	NFE2L3
	ENSG00000050405.13	protein_coding	LIMA1
	ENSG00000051382.8	protein_coding	PIK3CB
	ENSG00000053747.16	protein_coding	LAMA3
	ENSG00000054282.16	protein_coding	SDCCAG8
	ENSG00000054690.13	protein_coding	PLEKHH1
	ENSG00000057935.13	protein_coding	MTA3
	ENSG00000058085.14	protein_coding	LAMC2
	ENSG00000058272.19	protein_coding	PPP1R12A
	ENSG00000058804.12	protein_coding	NDC1
	ENSG00000059573.9	protein_coding	ALDH18A1
	ENSG00000059588.10	protein_coding	TARBP1
	ENSG00000060140.9	protein_coding	STYK1
	ENSG00000061676.15	protein_coding	NCKAP1
	ENSG00000062370.16	protein_coding	ZNF112
	ENSG00000062485.19	protein_coding	CS
	ENSG00000064042.18	protein_coding	LIMCH1
	ENSG00000064270.12	protein_coding	ATP2C2
	ENSG00000064547.14	protein_coding	LPAR2
	ENSG00000064726.9	protein_coding	BTBD1
	ENSG00000065328.16	protein_coding	MCM10
	ENSG00000065491.8	protein_coding	TBC1D22B
	ENSG00000065613.14	protein_coding	SLK
	ENSG00000065621.15	protein_coding	GSTO2
	ENSG00000065989.16	protein_coding	PDE4A
	ENSG00000066279.18	protein_coding	ASPM
	ENSG00000066322.15	protein_coding	ELOVL1
	ENSG00000066405.13	protein_coding	CLDN18
	ENSG00000066468.22	protein_coding	FGFR2
	ENSG00000067057.17	protein_coding	PFKP
	ENSG00000067141.17	protein_coding	NEO1
	ENSG00000067225.18	protein_coding	PKM
	ENSG00000068097.14	protein_coding	HEATR6
	ENSG00000068489.12	protein_coding	PRR11
	ENSG00000070669.17	protein_coding	ASNS
	ENSG00000070718.12	protein_coding	AP3M2
	ENSG00000070814.20	protein_coding	TCOF1
	ENSG00000070882.13	protein_coding	OSBPL3
	ENSG00000070950.10	protein_coding	RAD18
	ENSG00000071564.16	protein_coding	TCF3
	ENSG00000072071.16	protein_coding	ADGRL1
	ENSG00000072195.15	protein_coding	SPEG
	ENSG00000072274.13	protein_coding	TFRC
	ENSG00000072518.20	protein_coding	MARK2
	ENSG00000072571.20	protein_coding	HMMR
	ENSG00000072682.18	protein_coding	P4HA2
	ENSG00000073350.13	protein_coding	LLGL2
	ENSG00000073792.15	protein_coding	IGF2BP2
	ENSG00000074370.18	protein_coding	ATP2A3
	ENSG00000074603.19	protein_coding	DPP8
	ENSG00000074855.11	protein_coding	ANO8
	ENSG00000075142.13	protein_coding	SRI
	ENSG00000075223.14	protein_coding	SEMA3C
	ENSG00000075275.16	protein_coding	CELSR1
	ENSG00000075391.16	protein_coding	RASAL2
	ENSG00000075539.14	protein_coding	FRYL
	ENSG00000075651.16	protein_coding	PLD1
	ENSG00000076003.5	protein_coding	MCM6
	ENSG00000076108.11	protein_coding	BAZ2A
	ENSG00000076554.15	protein_coding	TPD52
	ENSG00000076716.9	protein_coding	GPC4
	ENSG00000076864.19	protein_coding	RAP1GAP
	ENSG00000077232.18	protein_coding	DNAJC10
	ENSG00000077254.14	protein_coding	USP33
	ENSG00000077380.15	protein_coding	DYNC1I2
	ENSG00000077514.8	protein_coding	POLD3
	ENSG00000078246.17	protein_coding	TULP3
	ENSG00000078269.15	protein_coding	SYNJ2
	ENSG00000078699.21	protein_coding	CBFA2T2
	ENSG00000079112.10	protein_coding	CDH17
	ENSG00000079337.16	protein_coding	RAPGEF3
	ENSG00000079387.14	protein_coding	SENP1
	ENSG00000079462.7	protein_coding	PAFAH1B3
	ENSG00000079482.13	protein_coding	OPHN1
	ENSG00000079691.18	protein_coding	CARMIL1
	ENSG00000079805.16	protein_coding	DNM2
	ENSG00000080298.15	protein_coding	RFX3
	ENSG00000080345.17	protein_coding	RIF1
	ENSG00000080608.10	protein_coding	PUM3
	ENSG00000080854.14	protein_coding	IGSF9B
	ENSG00000081177.18	protein_coding	EXD2
	ENSG00000081760.17	protein_coding	AACS
	ENSG00000081923.14	protein_coding	ATP8B1
	ENSG00000082269.16	protein_coding	FAM135A
	ENSG00000082458.12	protein_coding	DLG3
	ENSG00000082898.16	protein_coding	XPO1
	ENSG00000083307.12	protein_coding	GRHL2
	ENSG00000083312.17	protein_coding	TNPO1
	ENSG00000084207.17	protein_coding	GSTP1
	ENSG00000084636.18	protein_coding	COL16A1
	ENSG00000084731.15	protein_coding	KIF3C
	ENSG00000085276.18	protein_coding	MECOM
	ENSG00000085491.17	protein_coding	SLC25A24
	ENSG00000085831.15	protein_coding	TTC39A
	ENSG00000085999.13	protein_coding	RAD54L
	ENSG00000087338.5	protein_coding	GMCL1
	ENSG00000087470.17	protein_coding	DNM1L
	ENSG00000087494.15	protein_coding	PTHLH
	ENSG00000088325.16	protein_coding	TPX2
	ENSG00000088367.22	protein_coding	EPB41L1
	ENSG00000088448.14	protein_coding	ANKRD10
	ENSG00000088826.18	protein_coding	SMOX
	ENSG00000088992.18	protein_coding	TESC
	ENSG00000089091.16	protein_coding	DZANK1
	ENSG00000089123.16	protein_coding	TASP1
	ENSG00000089289.16	protein_coding	IGBP1
	ENSG00000089472.16	protein_coding	HEPH
	ENSG00000089723.10	protein_coding	OTUB2
	ENSG00000089876.11	protein_coding	DHX32
	ENSG00000090054.15	protein_coding	SPTLC1
	ENSG00000090097.21	protein_coding	PCBP4
	ENSG00000090615.15	protein_coding	GOLGA3
	ENSG00000090776.6	protein_coding	EFNB1
	ENSG00000091127.14	protein_coding	PUS7
	ENSG00000091409.15	protein_coding	ITGA6
	ENSG00000092445.12	protein_coding	TYRO3
	ENSG00000092820.18	protein_coding	EZR
	ENSG00000092853.14	protein_coding	CLSPN
	ENSG00000092978.11	protein_coding	GPATCH2
	ENSG00000093009.9	protein_coding	CDC45
	ENSG00000094975.14	protein_coding	SUCO
	ENSG00000095002.14	protein_coding	MSH2
	ENSG00000095015.6	protein_coding	MAP3K1
	ENSG00000095066.11	protein_coding	HOOK2
	ENSG00000096433.11	protein_coding	ITPR3
	ENSG00000096654.15	protein_coding	ZNF184
	ENSG00000097046.13	protein_coding	CDC7
	ENSG00000099219.14	protein_coding	ERMP1
	ENSG00000099282.10	protein_coding	TSPAN15
	ENSG00000099326.8	protein_coding	MZF1
	ENSG00000099338.23	protein_coding	CATSPERG
	ENSG00000099364.16	protein_coding	FBXL19
	ENSG00000099812.9	protein_coding	MISP
	ENSG00000099991.18	protein_coding	CABIN1
	ENSG00000100036.13	protein_coding	SLC35E4
	ENSG00000100065.15	protein_coding	CARD10
	ENSG00000100099.20	protein_coding	HPS4
	ENSG00000100106.22	protein_coding	TRIOBP
	ENSG00000100151.16	protein_coding	PICK1
	ENSG00000100162.15	protein_coding	CENPM
	ENSG00000100170.9	protein_coding	SLC5A1
	ENSG00000100196.11	protein_coding	KDELR3
	ENSG00000100228.12	protein_coding	RAB36
	ENSG00000100266.19	protein_coding	PACSIN2
	ENSG00000100271.17	protein_coding	TTLL1
	ENSG00000100311.16	protein_coding	PDGFB
	ENSG00000100360.15	protein_coding	IFT27
	ENSG00000100596.6	protein_coding	SPTLC2
	ENSG00000100802.15	protein_coding	C14orf93
	ENSG00000100968.14	protein_coding	NFATC4
	ENSG00000100994.12	protein_coding	PYGB
	ENSG00000101040.19	protein_coding	ZMYND8
	ENSG00000101126.17	protein_coding	ADNP
	ENSG00000101166.16	protein_coding	PRELID3B
	ENSG00000101189.7	protein_coding	MRGBP
	ENSG00000101210.12	protein_coding	EEF1A2
	ENSG00000101213.7	protein_coding	PTK6
	ENSG00000101266.19	protein_coding	CSNK2A1
	ENSG00000101276.17	protein_coding	SLC52A3
	ENSG00000101310.17	protein_coding	SEC23B
	ENSG00000101311.15	protein_coding	FERMT1
	ENSG00000101333.16	protein_coding	PLCB4
	ENSG00000101342.10	protein_coding	TLDC2
	ENSG00000101361.17	protein_coding	NOP56
	ENSG00000101367.9	protein_coding	MAPRE1
	ENSG00000101384.12	protein_coding	JAG1
	ENSG00000101412.13	protein_coding	E2F1
	ENSG00000101421.4	protein_coding	CHMP4B
	ENSG00000101544.9	protein_coding	ADNP2
	ENSG00000101752.11	protein_coding	MIB1
	ENSG00000101773.19	protein_coding	RBBP8
	ENSG00000101868.10	protein_coding	POLA1
	ENSG00000102043.16	protein_coding	MTMR8
	ENSG00000102100.16	protein_coding	SLC35A2
	ENSG00000102317.18	protein_coding	RBM3
	ENSG00000102452.17	protein_coding	NALCN
	ENSG00000102554.14	protein_coding	KLF5
	ENSG00000102572.14	protein_coding	STK24
	ENSG00000102595.20	protein_coding	UGGT2
	ENSG00000102780.16	protein_coding	DGKH
	ENSG00000102890.15	protein_coding	ELMO3
	ENSG00000102934.10	protein_coding	PLLP
	ENSG00000103044.11	protein_coding	HAS3
	ENSG00000103089.9	protein_coding	FA2H
	ENSG00000103222.19	protein_coding	ABCC1
	ENSG00000103275.20	protein_coding	UBE2I
	ENSG00000103460.17	protein_coding	TOX3
	ENSG00000103494.14	protein_coding	RPGRIP1L
	ENSG00000103534.17	protein_coding	TMC5
	ENSG00000103550.14	protein_coding	KNOP1
	ENSG00000103591.12	protein_coding	AAGAB
	ENSG00000103769.10	protein_coding	RAB11A
	ENSG00000103888.17	protein_coding	CEMIP
	ENSG00000103978.15	protein_coding	TMEM87A
	ENSG00000103995.14	protein_coding	CEP152
	ENSG00000104290.11	protein_coding	FZD3
	ENSG00000104299.15	protein_coding	INTS9
	ENSG00000104341.16	protein_coding	LAPTM4B
	ENSG00000104356.11	protein_coding	POP1
	ENSG00000104361.10	protein_coding	NIPAL2
	ENSG00000104413.18	protein_coding	ESRP1
	ENSG00000104427.12	protein_coding	ZC2HC1A
	ENSG00000104450.12	protein_coding	SPAG1
	ENSG00000104537.17	protein_coding	ANXA13
	ENSG00000104660.18	protein_coding	LEPROTL1
	ENSG00000104723.20	protein_coding	TUSC3
	ENSG00000104728.16	protein_coding	ARHGEF10
	ENSG00000104738.18	protein_coding	MCM4
	ENSG00000104783.14	protein_coding	KCNN4
	ENSG00000104866.11	protein_coding	PPP1R37
	ENSG00000104880.18	protein_coding	ARHGEF18
	ENSG00000104881.16	protein_coding	PPP1R13L
	ENSG00000104886.11	protein_coding	PLEKHJ1
	ENSG00000104936.17	protein_coding	DMPK
	ENSG00000105136.20	protein_coding	ZNF419
	ENSG00000105186.16	protein_coding	ANKRD27
	ENSG00000105254.12	protein_coding	TBCB
	ENSG00000105281.12	protein_coding	SLC1A5
	ENSG00000105289.15	protein_coding	TJP3
	ENSG00000105443.15	protein_coding	CYTH2
	ENSG00000105514.8	protein_coding	RAB3D
	ENSG00000105556.11	protein_coding	MIER2
	ENSG00000105643.10	protein_coding	ARRDC2
	ENSG00000105708.9	protein_coding	ZNF14
	ENSG00000105738.11	protein_coding	SIPA1L3
	ENSG00000105771.14	protein_coding	SMG9
	ENSG00000105778.19	protein_coding	AVL9
	ENSG00000105855.10	protein_coding	ITGB8
	ENSG00000105866.15	protein_coding	SP4
	ENSG00000105963.15	protein_coding	ADAP1
	ENSG00000105982.16	protein_coding	RNF32
	ENSG00000106003.13	protein_coding	LFNG
	ENSG00000106012.18	protein_coding	IQCE
	ENSG00000106052.13	protein_coding	TAX1BP1
	ENSG00000106077.18	protein_coding	ABHD11
	ENSG00000106080.10	protein_coding	FKBP14
	ENSG00000106089.12	protein_coding	STX1A
	ENSG00000106105.14	protein_coding	GARS
	ENSG00000106268.15	protein_coding	NUDT1
	ENSG00000106344.8	protein_coding	RBM28
	ENSG00000106367.15	protein_coding	AP1S1
	ENSG00000106392.10	protein_coding	C1GALT1
	ENSG00000106443.16	protein_coding	PHF14
	ENSG00000106462.10	protein_coding	EZH2
	ENSG00000106524.9	protein_coding	ANKMY2
	ENSG00000106537.8	protein_coding	TSPAN13
	ENSG00000106541.12	protein_coding	AGR2
	ENSG00000106554.13	protein_coding	CHCHD3
	ENSG00000106603.18	protein_coding	COA1
	ENSG00000106610.15	transcribed_unprocessed_pseudogene	STAG3L4
	ENSG00000106636.8	protein_coding	YKT6
	ENSG00000106638.16	protein_coding	TBL2
	ENSG00000106665.15	protein_coding	CLIP2
	ENSG00000106701.12	protein_coding	FSD1L
	ENSG00000106723.17	protein_coding	SPIN1
	ENSG00000106772.18	protein_coding	PRUNE2
	ENSG00000106789.13	protein_coding	CORO2A
	ENSG00000107159.13	protein_coding	CA9
	ENSG00000107175.12	protein_coding	CREB3
	ENSG00000107242.19	protein_coding	PIP5K1B
	ENSG00000107281.10	protein_coding	NPDC1
	ENSG00000107443.16	protein_coding	CCNJ
	ENSG00000107651.13	protein_coding	SEC23IP
	ENSG00000107731.12	protein_coding	UNC5B
	ENSG00000107779.13	protein_coding	BMPR1A
	ENSG00000107816.17	protein_coding	LZTS2
	ENSG00000107819.13	protein_coding	SFXN3
	ENSG00000107821.14	protein_coding	KAZALD1
	ENSG00000107833.10	protein_coding	NPM3
	ENSG00000107937.19	protein_coding	GTPBP4
	ENSG00000108010.12	protein_coding	GLRX3
	ENSG00000108039.18	protein_coding	XPNPEP1
	ENSG00000108375.12	protein_coding	RNF43
	ENSG00000108465.15	protein_coding	CDK5RAP3
	ENSG00000108468.15	protein_coding	CBX1
	ENSG00000108506.12	protein_coding	INTS2
	ENSG00000108557.19	protein_coding	RAI1
	ENSG00000109089.7	protein_coding	CDR2L
	ENSG00000109265.14	protein_coding	KIAA1211
	ENSG00000109452.12	protein_coding	INPP4B
	ENSG00000109572.13	protein_coding	CLCN3
	ENSG00000109685.18	protein_coding	NSD2
	ENSG00000109689.16	protein_coding	STIM2
	ENSG00000109762.16	protein_coding	SNX25
	ENSG00000109881.17	protein_coding	CCDC34
	ENSG00000110025.13	protein_coding	SNX15
	ENSG00000110092.3	protein_coding	CCND1
	ENSG00000110171.20	protein_coding	TRIM3
	ENSG00000110318.14	protein_coding	CEP126
	ENSG00000110583.13	protein_coding	NAA40
	ENSG00000110660.15	protein_coding	SLC35F2
	ENSG00000110851.12	protein_coding	PRDM4
	ENSG00000110888.17	protein_coding	CAPRIN2
	ENSG00000111011.18	protein_coding	RSRC2
	ENSG00000111012.10	protein_coding	CYP27B1
	ENSG00000111110.12	protein_coding	PPM1H
	ENSG00000111319.13	protein_coding	SCNN1A
	ENSG00000111344.11	protein_coding	RASAL1
	ENSG00000111371.15	protein_coding	SLC38A1
	ENSG00000111412.6	protein_coding	C12orf49
	ENSG00000111490.13	protein_coding	TBC1D30
	ENSG00000111674.9	protein_coding	ENO2
	ENSG00000111676.15	protein_coding	ATN1
	ENSG00000111707.12	protein_coding	SUDS3
	ENSG00000112118.19	protein_coding	MCM3
	ENSG00000112312.10	protein_coding	GMNN
	ENSG00000112379.9	protein_coding	ARFGEF3
	ENSG00000112473.18	protein_coding	SLC39A7
	ENSG00000112559.14	protein_coding	MDFI
	ENSG00000112655.16	protein_coding	PTK7
	ENSG00000112699.11	protein_coding	GMDS
	ENSG00000112739.17	protein_coding	PRPF4B
	ENSG00000112796.10	protein_coding	ENPP5
	ENSG00000112812.16	protein_coding	PRSS16
	ENSG00000112855.17	protein_coding	HARS2
	ENSG00000113300.12	protein_coding	CNOT6
	ENSG00000113441.16	protein_coding	LNPEP
	ENSG00000113649.11	protein_coding	TCERG1
	ENSG00000113716.13	protein_coding	HMGXB3
	ENSG00000114209.15	protein_coding	PDCD10
	ENSG00000114346.13	protein_coding	ECT2
	ENSG00000114503.11	protein_coding	NCBP2
	ENSG00000114529.12	protein_coding	C3orf52
	ENSG00000114656.12	protein_coding	KIAA1257
	ENSG00000114923.17	protein_coding	SLC4A3
	ENSG00000114933.16	protein_coding	INO80D
	ENSG00000115112.8	protein_coding	TFCP2L1
	ENSG00000115159.16	protein_coding	GPD2
	ENSG00000115183.15	protein_coding	TANC1
	ENSG00000115207.13	protein_coding	GTF3C2
	ENSG00000115221.12	protein_coding	ITGB6
	ENSG00000115241.11	protein_coding	PPM1G
	ENSG00000115339.13	protein_coding	GALNT3
	ENSG00000115368.10	protein_coding	WDR75
	ENSG00000115419.12	protein_coding	GLS
	ENSG00000115507.10	protein_coding	OTX1
	ENSG00000115539.14	protein_coding	PDCL3
	ENSG00000115548.17	protein_coding	KDM3A
	ENSG00000115641.19	protein_coding	FHL2
	ENSG00000115648.14	protein_coding	MLPH
	ENSG00000115652.14	protein_coding	UXS1
	ENSG00000115687.13	protein_coding	PASK
	ENSG00000115758.13	protein_coding	ODC1
	ENSG00000115762.16	protein_coding	PLEKHB2
	ENSG00000115970.18	protein_coding	THADA
	ENSG00000115977.19	protein_coding	AAK1
	ENSG00000116106.12	protein_coding	EPHA4
	ENSG00000116128.11	protein_coding	BCL9
	ENSG00000116299.17	protein_coding	KIAA1324
	ENSG00000116478.12	protein_coding	HDAC1
	ENSG00000116584.18	protein_coding	ARHGEF2
	ENSG00000116641.17	protein_coding	DOCK7
	ENSG00000116815.16	protein_coding	CD58
	ENSG00000116830.12	protein_coding	TTF2
	ENSG00000116906.13	protein_coding	GNPAT
	ENSG00000117139.17	protein_coding	KDM5B
	ENSG00000117153.16	protein_coding	KLHL12
	ENSG00000117335.19	protein_coding	CD46
	ENSG00000117394.22	protein_coding	SLC2A1
	ENSG00000117399.14	protein_coding	CDC20
	ENSG00000117472.10	protein_coding	TSPAN1
	ENSG00000117475.14	protein_coding	BLZF1
	ENSG00000117525.14	protein_coding	F3
	ENSG00000117602.12	protein_coding	RCAN3
	ENSG00000117616.18	protein_coding	RSRP1
	ENSG00000117632.23	protein_coding	STMN1
	ENSG00000117724.13	protein_coding	CENPF
	ENSG00000117906.14	protein_coding	RCN2
	ENSG00000118193.12	protein_coding	KIF14
	ENSG00000118200.14	protein_coding	CAMSAP2
	ENSG00000118785.14	protein_coding	SPP1
	ENSG00000118873.16	protein_coding	RAB3GAP2
	ENSG00000118965.14	protein_coding	WDR35
	ENSG00000118997.14	protein_coding	DNAH7
	ENSG00000119041.11	protein_coding	GTF3C3
	ENSG00000119185.12	protein_coding	ITGB1BP1
	ENSG00000119280.16	protein_coding	C1orf198
	ENSG00000119285.11	protein_coding	HEATR1
	ENSG00000119314.15	protein_coding	PTBP3
	ENSG00000119401.10	protein_coding	TRIM32
	ENSG00000119411.11	protein_coding	BSPRY
	ENSG00000119514.7	protein_coding	GALNT12
	ENSG00000119640.9	protein_coding	ACYP1
	ENSG00000119772.16	protein_coding	DNMT3A
	ENSG00000119866.21	protein_coding	BCL11A
	ENSG00000119888.10	protein_coding	EPCAM
	ENSG00000119969.15	protein_coding	HELLS
	ENSG00000120071.14	protein_coding	KANSL1
	ENSG00000120075.5	protein_coding	HOXB5
	ENSG00000120162.10	protein_coding	MOB3B
	ENSG00000120306.11	protein_coding	CYSTM1
	ENSG00000120370.12	protein_coding	GORAB
	ENSG00000120458.11	protein_coding	MSANTD2
	ENSG00000120685.20	protein_coding	PROSER1
	ENSG00000120756.13	protein_coding	PLS1
	ENSG00000120800.5	protein_coding	UTP20
	ENSG00000120875.9	protein_coding	DUSP4
	ENSG00000120963.12	protein_coding	ZNF706
	ENSG00000121152.10	protein_coding	NCAPH
	ENSG00000121211.7	protein_coding	MND1
	ENSG00000121289.18	protein_coding	CEP89
	ENSG00000121578.13	protein_coding	B4GALT4
	ENSG00000121621.7	protein_coding	KIF18A
	ENSG00000121644.19	protein_coding	DESI2
	ENSG00000121900.19	protein_coding	TMEM54
	ENSG00000121903.14	protein_coding	ZSCAN20
	ENSG00000121989.15	protein_coding	ACVR2A
	ENSG00000122359.18	protein_coding	ANXA11
	ENSG00000122515.15	protein_coding	ZMIZ2
	ENSG00000122565.19	protein_coding	CBX3
	ENSG00000122574.10	protein_coding	WIPF3
	ENSG00000122642.11	protein_coding	FKBP9
	ENSG00000122643.21	protein_coding	NT5C3A
	ENSG00000122678.17	protein_coding	POLM
	ENSG00000122696.14	protein_coding	SLC25A51
	ENSG00000122778.9	protein_coding	KIAA1549
	ENSG00000122783.16	protein_coding	CYREN
	ENSG00000122863.6	protein_coding	CHST3
	ENSG00000122952.17	protein_coding	ZWINT
	ENSG00000123095.6	protein_coding	BHLHE41
	ENSG00000123159.16	protein_coding	GIPC1
	ENSG00000123352.17	protein_coding	SPATS2
	ENSG00000123473.15	protein_coding	STIL
	ENSG00000123485.12	protein_coding	HJURP
	ENSG00000123836.15	protein_coding	PFKFB2
	ENSG00000124171.9	protein_coding	PARD6B
	ENSG00000124181.14	protein_coding	PLCG1
	ENSG00000124207.17	protein_coding	CSE1L
	ENSG00000124243.17	protein_coding	BCAS4
	ENSG00000124356.16	protein_coding	STAMBP
	ENSG00000124429.18	protein_coding	POF1B
	ENSG00000124496.12	protein_coding	TRERF1
	ENSG00000124570.20	protein_coding	SERPINB6
	ENSG00000124571.18	protein_coding	XPO5
	ENSG00000124574.15	protein_coding	ABCC10
	ENSG00000124635.8	protein_coding	HIST1H2BJ
	ENSG00000124784.9	protein_coding	RIOK1
	ENSG00000124802.12	protein_coding	EEF1E1
	ENSG00000125257.16	protein_coding	ABCC4
	ENSG00000125266.8	protein_coding	EFNB2
	ENSG00000125378.16	protein_coding	BMP4
	ENSG00000125398.8	protein_coding	SOX9
	ENSG00000125434.11	protein_coding	SLC25A35
	ENSG00000125459.15	protein_coding	MSTO1
	ENSG00000125484.12	protein_coding	GTF3C4
	ENSG00000125633.11	protein_coding	CCDC93
	ENSG00000125731.13	protein_coding	SH2D3A
	ENSG00000125733.18	protein_coding	TRIP10
	ENSG00000125744.12	protein_coding	RTN2
	ENSG00000125746.16	protein_coding	EML2
	ENSG00000125753.14	protein_coding	VASP
	ENSG00000125821.12	protein_coding	DTD1
	ENSG00000125850.11	protein_coding	OVOL2
	ENSG00000125864.14	protein_coding	BFSP1
	ENSG00000125877.13	protein_coding	ITPA
	ENSG00000126217.21	protein_coding	MCF2L
	ENSG00000126261.13	protein_coding	UBA2
	ENSG00000126456.16	protein_coding	IRF3
	ENSG00000126457.21	protein_coding	PRMT1
	ENSG00000126562.17	protein_coding	WNK4
	ENSG00000126746.17	protein_coding	ZNF384
	ENSG00000126870.16	protein_coding	WDR60
	ENSG00000127191.18	protein_coding	TRAF2
	ENSG00000127249.15	protein_coding	ATP13A4
	ENSG00000127328.21	protein_coding	RAB3IP
	ENSG00000127334.10	protein_coding	DYRK2
	ENSG00000127415.13	protein_coding	IDUA
	ENSG00000127564.17	protein_coding	PKMYT1
	ENSG00000127585.12	protein_coding	FBXL16
	ENSG00000127616.18	protein_coding	SMARCA4
	ENSG00000127947.16	protein_coding	PTPN12
	ENSG00000128039.11	protein_coding	SRD5A3
	ENSG00000128268.12	protein_coding	MGAT3
	ENSG00000128283.7	protein_coding	CDC42EP1
	ENSG00000128298.17	protein_coding	BAIAP2L2
	ENSG00000128487.16	protein_coding	SPECC1
	ENSG00000128567.17	protein_coding	PODXL
	ENSG00000128578.10	protein_coding	STRIP2
	ENSG00000128833.13	protein_coding	MYO5C
	ENSG00000128923.11	protein_coding	MINDY2
	ENSG00000129003.18	protein_coding	VPS13C
	ENSG00000129353.15	protein_coding	SLC44A2
	ENSG00000129451.12	protein_coding	KLK10
	ENSG00000129521.13	protein_coding	EGLN3
	ENSG00000129682.16	protein_coding	FGF13
	ENSG00000130054.4	protein_coding	FAM155B
	ENSG00000130158.14	protein_coding	DOCK6
	ENSG00000130529.16	protein_coding	TRPM4
	ENSG00000130675.15	protein_coding	MNX1
	ENSG00000130684.14	protein_coding	ZNF337
	ENSG00000130701.4	protein_coding	RBBP8NL
	ENSG00000130703.16	protein_coding	OSBPL2
	ENSG00000130720.13	protein_coding	FIBCD1
	ENSG00000130762.15	protein_coding	ARHGEF16
	ENSG00000130826.18	protein_coding	DKC1
	ENSG00000130940.15	protein_coding	CASZ1
	ENSG00000131037.15	protein_coding	EPS8L1
	ENSG00000131473.17	protein_coding	ACLY
	ENSG00000131788.16	protein_coding	PIAS3
	ENSG00000131876.17	protein_coding	SNRPA1
	ENSG00000131941.8	protein_coding	RHPN2
	ENSG00000131981.16	protein_coding	LGALS3
	ENSG00000132003.9	protein_coding	ZSWIM4
	ENSG00000132010.16	protein_coding	ZNF20
	ENSG00000132122.12	protein_coding	SPATA6
	ENSG00000132481.7	protein_coding	AC087289.1
	ENSG00000132623.16	protein_coding	ANKEF1
	ENSG00000132639.12	protein_coding	SNAP25
	ENSG00000132640.15	protein_coding	BTBD3
	ENSG00000132680.11	protein_coding	KHDC4
	ENSG00000132698.15	protein_coding	RAB25
	ENSG00000132849.20	protein_coding	PATJ
	ENSG00000132950.19	protein_coding	ZMYM5
	ENSG00000133056.13	protein_coding	PIK3C2B
	ENSG00000133059.17	protein_coding	DSTYK
	ENSG00000133247.14	protein_coding	KMT5C
	ENSG00000133519.12	transcribed_unprocessed_pseudogene	ZDHHC8P1
	ENSG00000133740.11	protein_coding	E2F5
	ENSG00000133789.15	protein_coding	SWAP70
	ENSG00000133805.15	protein_coding	AMPD3
	ENSG00000134138.20	protein_coding	MEIS2
	ENSG00000134152.11	protein_coding	KATNBL1
	ENSG00000134243.12	protein_coding	SORT1
	ENSG00000134253.10	protein_coding	TRIM45
	ENSG00000134258.17	protein_coding	VTCN1
	ENSG00000134504.13	protein_coding	KCTD1
	ENSG00000134779.15	protein_coding	TPGS2
	ENSG00000134780.10	protein_coding	DAGLA
	ENSG00000134851.13	protein_coding	TMEM165
	ENSG00000134874.17	protein_coding	DZIP1
	ENSG00000135052.16	protein_coding	GOLM1
	ENSG00000135063.19	protein_coding	FAM189A2
	ENSG00000135124.14	protein_coding	P2RX4
	ENSG00000135127.11	protein_coding	BICDL1
	ENSG00000135250.17	protein_coding	SRPK2
	ENSG00000135373.12	protein_coding	EHF
	ENSG00000135451.13	protein_coding	TROAP
	ENSG00000135480.16	protein_coding	KRT7
	ENSG00000135622.13	protein_coding	SEMA4F
	ENSG00000135638.13	protein_coding	EMX1
	ENSG00000135722.9	protein_coding	FBXL8
	ENSG00000135749.19	protein_coding	PCNX2
	ENSG00000135775.14	protein_coding	COG2
	ENSG00000135778.12	protein_coding	NTPCR
	ENSG00000135829.17	protein_coding	DHX9
	ENSG00000135845.10	protein_coding	PIGC
	ENSG00000135862.6	protein_coding	LAMC1
	ENSG00000135912.11	protein_coding	TTLL4
	ENSG00000135916.16	protein_coding	ITM2C
	ENSG00000135919.13	protein_coding	SERPINE2
	ENSG00000135931.17	protein_coding	ARMC9
	ENSG00000135951.15	protein_coding	TSGA10
	ENSG00000135968.20	protein_coding	GCC2
	ENSG00000135976.19	protein_coding	ANKRD36
	ENSG00000136059.14	protein_coding	VILL
	ENSG00000136231.14	protein_coding	IGF2BP3
	ENSG00000136261.15	protein_coding	BZW2
	ENSG00000136279.20	protein_coding	DBNL
	ENSG00000136295.15	protein_coding	TTYH3
	ENSG00000136379.12	protein_coding	ABHD17C
	ENSG00000136518.17	protein_coding	ACTL6A
	ENSG00000136628.18	protein_coding	EPRS
	ENSG00000136631.15	protein_coding	VPS45
	ENSG00000136828.19	protein_coding	RALGPS1
	ENSG00000136830.12	protein_coding	FAM129B
	ENSG00000136848.17	protein_coding	DAB2IP
	ENSG00000136854.21	protein_coding	STXBP1
	ENSG00000136943.11	protein_coding	CTSV
	ENSG00000137073.21	protein_coding	UBAP2
	ENSG00000137135.18	protein_coding	ARHGEF39
	ENSG00000137203.12	protein_coding	TFAP2A
	ENSG00000137261.14	protein_coding	KIAA0319
	ENSG00000137269.15	protein_coding	LRRC1
	ENSG00000137309.19	protein_coding	HMGA1
	ENSG00000137460.8	protein_coding	FHDC1
	ENSG00000137501.17	protein_coding	SYTL2
	ENSG00000137571.11	protein_coding	SLCO5A1
	ENSG00000137648.17	protein_coding	TMPRSS4
	ENSG00000137673.9	protein_coding	MMP7
	ENSG00000137731.14	protein_coding	FXYD2
	ENSG00000137807.15	protein_coding	AC027237.1
	ENSG00000137817.17	protein_coding	PARP6
	ENSG00000137819.13	protein_coding	PAQR5
	ENSG00000137842.7	protein_coding	TMEM62
	ENSG00000137843.12	protein_coding	PAK6
	ENSG00000137878.17	protein_coding	GCOM1
	ENSG00000137942.16	protein_coding	FNBP1L
	ENSG00000137955.16	protein_coding	RABGGTB
	ENSG00000138002.15	protein_coding	IFT172
	ENSG00000138036.18	protein_coding	DYNC2LI1
	ENSG00000138078.15	protein_coding	PREPL
	ENSG00000138092.11	protein_coding	CENPO
	ENSG00000138119.17	protein_coding	MYOF
	ENSG00000138160.6	protein_coding	KIF11
	ENSG00000138231.12	protein_coding	DBR1
	ENSG00000138363.15	protein_coding	ATIC
	ENSG00000138430.16	protein_coding	OLA1
	ENSG00000138439.12	protein_coding	FAM117B
	ENSG00000138448.12	protein_coding	ITGAV
	ENSG00000138587.6	protein_coding	MNS1
	ENSG00000138735.16	protein_coding	PDE5A
	ENSG00000138738.10	protein_coding	PRDM5
	ENSG00000138759.19	protein_coding	FRAS1
	ENSG00000138834.12	protein_coding	MAPK8IP3
	ENSG00000139044.11	protein_coding	B4GALNT3
	ENSG00000139263.11	protein_coding	LRIG3
	ENSG00000139323.14	protein_coding	POC1B
	ENSG00000139354.11	protein_coding	GAS2L3
	ENSG00000139372.15	protein_coding	TDG
	ENSG00000139514.13	protein_coding	SLC7A1
	ENSG00000139515.6	protein_coding	PDX1
	ENSG00000139734.18	protein_coding	DIAPH3
	ENSG00000140104.14	protein_coding	CLBA1
	ENSG00000140254.12	protein_coding	DUOXA1
	ENSG00000140262.17	protein_coding	TCF12
	ENSG00000140297.13	protein_coding	GCNT3
	ENSG00000140367.11	protein_coding	UBE2Q2
	ENSG00000140391.14	protein_coding	TSPAN3
	ENSG00000140403.12	protein_coding	DNAJA4
	ENSG00000140416.21	protein_coding	TPM1
	ENSG00000140455.17	protein_coding	USP3
	ENSG00000140463.14	protein_coding	BBS4
	ENSG00000140534.13	protein_coding	TICRR
	ENSG00000140553.17	protein_coding	UNC45A
	ENSG00000140598.15	protein_coding	EFL1
	ENSG00000140950.16	protein_coding	MEAK7
	ENSG00000141349.8	protein_coding	G6PC3
	ENSG00000141384.12	protein_coding	TAF4B
	ENSG00000141391.14	protein_coding	PRELID3A
	ENSG00000141448.10	protein_coding	GATA6
	ENSG00000141503.17	protein_coding	MINK1
	ENSG00000141527.18	protein_coding	CARD14
	ENSG00000141569.12	protein_coding	TRIM65
	ENSG00000141570.11	protein_coding	CBX8
	ENSG00000141577.14	protein_coding	CEP131
	ENSG00000141582.15	protein_coding	CBX4
	ENSG00000141655.17	protein_coding	TNFRSF11A
	ENSG00000141696.13	protein_coding	P3H4
	ENSG00000141738.14	protein_coding	GRB7
	ENSG00000141858.11	protein_coding	SAMD1
	ENSG00000142039.4	protein_coding	CCDC97
	ENSG00000142230.12	protein_coding	SAE1
	ENSG00000142235.9	protein_coding	LMTK3
	ENSG00000142611.17	protein_coding	PRDM16
	ENSG00000142621.19	protein_coding	FHAD1
	ENSG00000142661.19	protein_coding	MYOM3
	ENSG00000142675.18	protein_coding	CNKSR1
	ENSG00000142731.11	protein_coding	PLK4
	ENSG00000142765.18	protein_coding	SYTL1
	ENSG00000142910.16	protein_coding	TINAGL1
	ENSG00000143036.17	protein_coding	SLC44A3
	ENSG00000143061.17	protein_coding	IGSF3
	ENSG00000143079.15	protein_coding	CTTNBP2NL
	ENSG00000143153.12	protein_coding	ATP1B1
	ENSG00000143157.11	protein_coding	POGK
	ENSG00000143179.16	protein_coding	UCK2
	ENSG00000143217.9	protein_coding	NECTIN4
	ENSG00000143228.13	protein_coding	NUF2
	ENSG00000143258.16	protein_coding	USP21
	ENSG00000143367.16	protein_coding	TUFT1
	ENSG00000143368.10	protein_coding	SF3B4
	ENSG00000143457.11	protein_coding	GOLPH3L
	ENSG00000143476.18	protein_coding	DTL
	ENSG00000143494.15	protein_coding	VASH2
	ENSG00000143498.18	protein_coding	TAF1A
	ENSG00000143499.14	protein_coding	SMYD2
	ENSG00000143537.13	protein_coding	ADAM15
	ENSG00000143569.19	protein_coding	UBAP2L
	ENSG00000143621.17	protein_coding	ILF2
	ENSG00000143624.14	protein_coding	INTS3
	ENSG00000143643.13	protein_coding	TTC13
	ENSG00000143674.11	protein_coding	MAP3K21
	ENSG00000143811.19	protein_coding	PYCR2
	ENSG00000143889.16	protein_coding	HNRNPLL
	ENSG00000143952.20	protein_coding	VPS54
	ENSG00000144036.15	protein_coding	EXOC6B
	ENSG00000144283.21	protein_coding	PKP4
	ENSG00000144366.16	protein_coding	GULP1
	ENSG00000144504.15	protein_coding	ANKMY1
	ENSG00000144524.17	protein_coding	COPS7B
	ENSG00000144560.15	protein_coding	VGLL4
	ENSG00000144589.22	protein_coding	STK11IP
	ENSG00000144645.13	protein_coding	OSBPL10
	ENSG00000144730.18	protein_coding	IL17RD
	ENSG00000144959.10	protein_coding	NCEH1
	ENSG00000145014.17	protein_coding	TMEM44
	ENSG00000145103.15	protein_coding	ILDR1
	ENSG00000145555.15	protein_coding	MYO10
	ENSG00000145715.14	protein_coding	RASA1
	ENSG00000145908.12	protein_coding	ZNF300
	ENSG00000145911.6	protein_coding	N4BP3
	ENSG00000146038.12	protein_coding	DCDC2
	ENSG00000146072.6	protein_coding	TNFRSF21
	ENSG00000146242.8	protein_coding	TPBG
	ENSG00000146350.14	protein_coding	TBC1D32
	ENSG00000146426.18	protein_coding	TIAM2
	ENSG00000146433.8	protein_coding	TMEM181
	ENSG00000146729.10	protein_coding	NIPSNAP2
	ENSG00000146731.11	protein_coding	CCT6A
	ENSG00000146757.13	protein_coding	ZNF92
	ENSG00000146802.12	protein_coding	TMEM168
	ENSG00000146856.14	protein_coding	AGBL3
	ENSG00000146858.8	protein_coding	ZC3HAV1L
	ENSG00000146872.17	protein_coding	TLK2
	ENSG00000146918.19	protein_coding	NCAPG2
	ENSG00000147044.21	protein_coding	CASK
	ENSG00000147144.13	protein_coding	CCDC120
	ENSG00000147274.14	protein_coding	RBMX
	ENSG00000147408.14	protein_coding	CSGALNACT1
	ENSG00000147526.20	protein_coding	TACC1
	ENSG00000147535.17	protein_coding	PLPP5
	ENSG00000147676.14	protein_coding	MAL2
	ENSG00000147889.17	protein_coding	CDKN2A
	ENSG00000148297.15	protein_coding	MED22
	ENSG00000148337.21	protein_coding	CIZ1
	ENSG00000148341.17	protein_coding	SH3GLB2
	ENSG00000148399.13	protein_coding	DPH7
	ENSG00000148700.14	protein_coding	ADD3
	ENSG00000149043.16	protein_coding	SYT8
	ENSG00000149179.13	protein_coding	C11orf49
	ENSG00000149418.11	protein_coding	ST14
	ENSG00000149554.13	protein_coding	CHEK1
	ENSG00000149636.15	protein_coding	DSN1
	ENSG00000149639.15	protein_coding	SOGA1
	ENSG00000149716.12	protein_coding	LTO1
	ENSG00000149925.20	protein_coding	ALDOA
	ENSG00000150093.19	protein_coding	ITGB1
	ENSG00000150556.17	protein_coding	LYPD6B
	ENSG00000150594.6	protein_coding	ADRA2A
	ENSG00000150760.12	protein_coding	DOCK1
	ENSG00000150938.10	protein_coding	CRIM1
	ENSG00000151067.21	protein_coding	CACNA1C
	ENSG00000151116.17	protein_coding	UEVLD
	ENSG00000151208.17	protein_coding	DLG5
	ENSG00000151491.14	protein_coding	EPS8
	ENSG00000151575.14	protein_coding	TEX9
	ENSG00000151576.10	protein_coding	QTRT2
	ENSG00000151690.15	protein_coding	MFSD6
	ENSG00000151693.11	protein_coding	ASAP2
	ENSG00000151694.14	protein_coding	ADAM17
	ENSG00000151725.12	protein_coding	CENPU
	ENSG00000151746.14	protein_coding	BICD1
	ENSG00000152056.17	protein_coding	AP1S3
	ENSG00000152061.23	protein_coding	RABGAP1L
	ENSG00000152104.12	protein_coding	PTPN14
	ENSG00000152128.13	protein_coding	TMEM163
	ENSG00000152292.17	protein_coding	SH2D6
	ENSG00000152455.15	protein_coding	SUV39H2
	ENSG00000152457.18	protein_coding	DCLRE1C
	ENSG00000152527.14	protein_coding	PLEKHH2
	ENSG00000152669.9	protein_coding	CCNO
	ENSG00000153214.11	protein_coding	TMEM87B
	ENSG00000153310.19	protein_coding	FAM49B
	ENSG00000153558.15	protein_coding	FBXL2
	ENSG00000153790.12	protein_coding	C7orf31
	ENSG00000153933.10	protein_coding	DGKE
	ENSG00000153944.11	protein_coding	MSI2
	ENSG00000154240.17	protein_coding	CEP112
	ENSG00000154319.16	protein_coding	FAM167A
	ENSG00000154358.21	protein_coding	OBSCN
	ENSG00000154370.16	protein_coding	TRIM11
	ENSG00000154380.17	protein_coding	ENAH
	ENSG00000154447.15	protein_coding	SH3RF1
	ENSG00000154639.19	protein_coding	CXADR
	ENSG00000154678.17	protein_coding	PDE1C
	ENSG00000154760.14	protein_coding	SLFN13
	ENSG00000154930.15	protein_coding	ACSS1
	ENSG00000154978.13	protein_coding	VOPP1
	ENSG00000155093.19	protein_coding	PTPRN2
	ENSG00000155254.13	protein_coding	MARVELD1
	ENSG00000155850.7	protein_coding	SLC26A2
	ENSG00000155980.12	protein_coding	KIF5A
	ENSG00000156026.14	protein_coding	MCU
	ENSG00000156136.10	protein_coding	DCK
	ENSG00000156345.17	protein_coding	CDK20
	ENSG00000156515.23	protein_coding	HK1
	ENSG00000156642.16	protein_coding	NPTN
	ENSG00000156675.15	protein_coding	RAB11FIP1
	ENSG00000156804.7	protein_coding	FBXO32
	ENSG00000157111.13	protein_coding	TMEM171
	ENSG00000157193.17	protein_coding	LRP8
	ENSG00000157227.13	protein_coding	MMP14
	ENSG00000157259.8	protein_coding	GATAD1
	ENSG00000157388.18	protein_coding	CACNA1D
	ENSG00000157470.12	protein_coding	FAM81A
	ENSG00000157613.10	protein_coding	CREB3L1
	ENSG00000157800.18	protein_coding	SLC37A3
	ENSG00000157827.20	protein_coding	FMNL2
	ENSG00000157870.16	protein_coding	PRXL2B
	ENSG00000157985.19	protein_coding	AGAP1
	ENSG00000157992.12	protein_coding	KRTCAP3
	ENSG00000158079.16	protein_coding	PTPDC1
	ENSG00000158106.14	protein_coding	RHPN1
	ENSG00000158158.12	protein_coding	CNNM4
	ENSG00000158220.14	protein_coding	ESYT3
	ENSG00000158234.12	protein_coding	FAIM
	ENSG00000158286.13	protein_coding	RNF207
	ENSG00000158315.11	protein_coding	RHBDL2
	ENSG00000158373.8	protein_coding	HIST1H2BD
	ENSG00000158406.4	protein_coding	HIST1H4H
	ENSG00000158435.8	protein_coding	CNOT11
	ENSG00000158528.12	protein_coding	PPP1R9A
	ENSG00000158710.14	protein_coding	TAGLN2
	ENSG00000158747.14	protein_coding	NBL1
	ENSG00000159079.19	protein_coding	CFAP298
	ENSG00000159131.17	protein_coding	GART
	ENSG00000159166.14	protein_coding	LAD1
	ENSG00000159202.18	protein_coding	UBE2Z
	ENSG00000159214.13	protein_coding	CCDC24
	ENSG00000159259.8	protein_coding	CHAF1B
	ENSG00000159263.15	protein_coding	SIM2
	ENSG00000159314.11	protein_coding	ARHGAP27
	ENSG00000159363.18	protein_coding	ATP13A2
	ENSG00000159640.16	protein_coding	ACE
	ENSG00000159708.18	protein_coding	LRRC36
	ENSG00000159714.11	protein_coding	ZDHHC1
	ENSG00000159842.15	protein_coding	ABR
	ENSG00000160055.19	protein_coding	TMEM234
	ENSG00000160180.15	protein_coding	TFF3
	ENSG00000160181.9	protein_coding	TFF2
	ENSG00000160182.3	protein_coding	TFF1
	ENSG00000160188.10	protein_coding	RSPH1
	ENSG00000160191.18	protein_coding	PDE9A
	ENSG00000160298.17	protein_coding	C21orf58
	ENSG00000160439.16	protein_coding	RDH13
	ENSG00000160679.13	protein_coding	CHTOP
	ENSG00000160753.16	protein_coding	RUSC1
	ENSG00000160766.14	transcribed_unprocessed_pseudogene	GBAP1
	ENSG00000160818.16	protein_coding	GPATCH4
	ENSG00000160949.17	protein_coding	TONSL
	ENSG00000161040.16	protein_coding	FBXL13
	ENSG00000161249.21	protein_coding	DMKN
	ENSG00000161647.18	protein_coding	MPP3
	ENSG00000161714.12	protein_coding	PLCD3
	ENSG00000162004.17	protein_coding	CCDC78
	ENSG00000162069.15	protein_coding	BICDL2
	ENSG00000162078.11	protein_coding	ZG16B
	ENSG00000162366.8	protein_coding	PDZK1IP1
	ENSG00000162390.17	protein_coding	ACOT11
	ENSG00000162437.14	protein_coding	RAVER2
	ENSG00000162458.13	protein_coding	FBLIM1
	ENSG00000162522.11	protein_coding	KIAA1522
	ENSG00000162552.15	protein_coding	WNT4
	ENSG00000162601.11	protein_coding	MYSM1
	ENSG00000162738.6	protein_coding	VANGL2
	ENSG00000162769.13	protein_coding	FLVCR1
	ENSG00000162819.12	protein_coding	BROX
	ENSG00000162878.13	protein_coding	PKDCC
	ENSG00000162885.13	protein_coding	B3GALNT2
	ENSG00000162909.18	protein_coding	CAPN2
	ENSG00000162981.14	protein_coding	LRATD1
	ENSG00000163013.11	protein_coding	FBXO41
	ENSG00000163082.10	protein_coding	SGPP2
	ENSG00000163121.10	protein_coding	NEURL3
	ENSG00000163138.19	protein_coding	PACRGL
	ENSG00000163159.12	protein_coding	VPS72
	ENSG00000163191.6	protein_coding	S100A11
	ENSG00000163214.21	protein_coding	DHX57
	ENSG00000163235.16	protein_coding	TGFA
	ENSG00000163348.4	protein_coding	PYGO2
	ENSG00000163362.11	protein_coding	INAVA
	ENSG00000163378.14	protein_coding	EOGT
	ENSG00000163399.16	protein_coding	ATP1A1
	ENSG00000163435.16	protein_coding	ELF3
	ENSG00000163444.12	protein_coding	TMEM183A
	ENSG00000163466.16	protein_coding	ARPC2
	ENSG00000163485.17	protein_coding	ADORA1
	ENSG00000163507.14	protein_coding	CIP2A
	ENSG00000163558.13	protein_coding	PRKCI
	ENSG00000163577.8	protein_coding	EIF5A2
	ENSG00000163584.18	protein_coding	RPL22L1
	ENSG00000163596.16	protein_coding	ICA1L
	ENSG00000163611.11	protein_coding	SPICE1
	ENSG00000163624.6	protein_coding	CDS1
	ENSG00000163814.8	protein_coding	CDCP1
	ENSG00000163882.9	protein_coding	POLR2H
	ENSG00000163898.10	protein_coding	LIPH
	ENSG00000163947.11	protein_coding	ARHGEF3
	ENSG00000163975.12	protein_coding	MELTF
	ENSG00000163995.20	protein_coding	ABLIM2
	ENSG00000164045.11	protein_coding	CDC25A
	ENSG00000164066.13	protein_coding	INTU
	ENSG00000164078.13	protein_coding	MST1R
	ENSG00000164099.3	protein_coding	PRSS12
	ENSG00000164124.10	protein_coding	TMEM144
	ENSG00000164142.16	protein_coding	FAM160A1
	ENSG00000164171.11	protein_coding	ITGA2
	ENSG00000164181.14	protein_coding	ELOVL7
	ENSG00000164221.13	protein_coding	CCDC112
	ENSG00000164251.5	protein_coding	F2RL1
	ENSG00000164379.7	protein_coding	FOXQ1
	ENSG00000164402.14	protein_coding	2022-09-08
	ENSG00000164543.7	protein_coding	STK17A
	ENSG00000164574.16	protein_coding	GALNT10
	ENSG00000164620.9	protein_coding	RELL2
	ENSG00000164626.9	protein_coding	KCNK5
	ENSG00000164683.17	protein_coding	HEY1
	ENSG00000164687.11	protein_coding	FABP5
	ENSG00000164828.18	protein_coding	SUN1
	ENSG00000164855.16	protein_coding	TMEM184A
	ENSG00000164877.19	protein_coding	MICALL2
	ENSG00000164924.18	protein_coding	YWHAZ
	ENSG00000164930.12	protein_coding	FZD6
	ENSG00000164951.16	protein_coding	PDP1
	ENSG00000164975.15	protein_coding	SNAPC3
	ENSG00000164983.7	protein_coding	TMEM65
	ENSG00000164989.17	protein_coding	CCDC171
	ENSG00000165046.12	protein_coding	LETM2
	ENSG00000165105.10	protein_coding	RASEF
	ENSG00000165138.18	protein_coding	ANKS6
	ENSG00000165152.9	protein_coding	TMEM246
	ENSG00000165238.16	protein_coding	WNK2
	ENSG00000165322.17	protein_coding	ARHGAP12
	ENSG00000165392.10	protein_coding	WRN
	ENSG00000165733.8	protein_coding	BMS1
	ENSG00000165813.20	protein_coding	CCDC186
	ENSG00000165891.16	protein_coding	E2F7
	ENSG00000165929.13	protein_coding	TC2N
	ENSG00000166012.16	protein_coding	TAF1D
	ENSG00000166068.13	protein_coding	SPRED1
	ENSG00000166348.18	protein_coding	USP54
	ENSG00000166478.10	protein_coding	ZNF143
	ENSG00000166503.9	protein_coding	HDGFL3
	ENSG00000166508.17	protein_coding	MCM7
	ENSG00000166557.13	protein_coding	TMED3
	ENSG00000166578.10	protein_coding	IQCD
	ENSG00000166851.15	protein_coding	PLK1
	ENSG00000166900.17	protein_coding	STX3
	ENSG00000166908.18	protein_coding	PIP4K2C
	ENSG00000166949.16	protein_coding	SMAD3
	ENSG00000167037.18	protein_coding	SGSM1
	ENSG00000167065.13	protein_coding	DUSP18
	ENSG00000167183.3	protein_coding	PRR15L
	ENSG00000167306.20	protein_coding	MYO5B
	ENSG00000167380.16	protein_coding	ZNF226
	ENSG00000167460.17	protein_coding	TPM4
	ENSG00000167535.8	protein_coding	CACNB3
	ENSG00000167554.15	protein_coding	ZNF610
	ENSG00000167608.11	protein_coding	TMC4
	ENSG00000167614.13	protein_coding	TTYH1
	ENSG00000167635.11	protein_coding	ZNF146
	ENSG00000167642.13	protein_coding	SPINT2
	ENSG00000167646.13	protein_coding	DNAAF3
	ENSG00000167695.15	protein_coding	FAM57A
	ENSG00000167747.14	protein_coding	C19orf48
	ENSG00000167767.14	protein_coding	KRT80
	ENSG00000167861.16	protein_coding	HID1
	ENSG00000167880.7	protein_coding	EVPL
	ENSG00000167900.12	protein_coding	TK1
	ENSG00000167912.6	lncRNA	AC090152.1
	ENSG00000167972.14	protein_coding	ABCA3
	ENSG00000168014.16	protein_coding	C2CD3
	ENSG00000168032.9	protein_coding	ENTPD3
	ENSG00000168078.10	protein_coding	PBK
	ENSG00000168143.9	protein_coding	FAM83B
	ENSG00000168268.11	protein_coding	NT5DC2
	ENSG00000168350.8	protein_coding	DEGS2
	ENSG00000168411.14	protein_coding	RFWD3
	ENSG00000168439.16	protein_coding	STIP1
	ENSG00000168453.15	protein_coding	HR
	ENSG00000168495.13	protein_coding	POLR3D
	ENSG00000168502.17	protein_coding	MTCL1
	ENSG00000168615.12	protein_coding	ADAM9
	ENSG00000168906.13	protein_coding	MAT2A
	ENSG00000168907.13	protein_coding	PLA2G4F
	ENSG00000168938.5	protein_coding	PPIC
	ENSG00000168952.15	protein_coding	STXBP6
	ENSG00000169116.11	protein_coding	PARM1
	ENSG00000169118.18	protein_coding	CSNK1G1
	ENSG00000169184.6	protein_coding	MN1
	ENSG00000169213.7	protein_coding	RAB3B
	ENSG00000169247.12	protein_coding	SH3TC2
	ENSG00000169258.7	protein_coding	GPRIN1
	ENSG00000169398.19	protein_coding	PTK2
	ENSG00000169435.14	protein_coding	RASSF6
	ENSG00000169641.13	protein_coding	LUZP1
	ENSG00000169682.18	protein_coding	SPNS1
	ENSG00000169783.12	protein_coding	LINGO1
	ENSG00000169862.19	protein_coding	CTNND2
	ENSG00000169914.6	protein_coding	OTUD3
	ENSG00000169994.18	protein_coding	MYO7B
	ENSG00000170004.16	protein_coding	CHD3
	ENSG00000170113.16	protein_coding	NIPA1
	ENSG00000170312.15	protein_coding	CDK1
	ENSG00000170381.14	protein_coding	SEMA3E
	ENSG00000170471.15	protein_coding	RALGAPB
	ENSG00000170485.17	protein_coding	NPAS2
	ENSG00000170537.13	protein_coding	TMC7
	ENSG00000170545.17	protein_coding	SMAGP
	ENSG00000170579.17	protein_coding	DLGAP1
	ENSG00000170684.9	protein_coding	ZNF296
	ENSG00000170759.11	protein_coding	KIF5B
	ENSG00000170852.11	protein_coding	KBTBD2
	ENSG00000170949.17	protein_coding	ZNF160
	ENSG00000171044.10	protein_coding	XKR6
	ENSG00000171109.19	protein_coding	MFN1
	ENSG00000171124.13	protein_coding	FUT3
	ENSG00000171163.15	protein_coding	ZNF692
	ENSG00000171219.9	protein_coding	CDC42BPG
	ENSG00000171224.9	protein_coding	FAM241B
	ENSG00000171262.11	protein_coding	FAM98B
	ENSG00000171295.12	protein_coding	ZNF440
	ENSG00000171302.17	protein_coding	CANT1
	ENSG00000171320.14	protein_coding	ESCO2
	ENSG00000171345.13	protein_coding	KRT19
	ENSG00000171346.16	protein_coding	KRT15
	ENSG00000171435.13	protein_coding	KSR2
	ENSG00000171448.9	protein_coding	ZBTB26
	ENSG00000171466.10	protein_coding	ZNF562
	ENSG00000171603.17	protein_coding	CLSTN1
	ENSG00000171680.21	protein_coding	PLEKHG5
	ENSG00000171747.9	protein_coding	LGALS4
	ENSG00000171813.14	protein_coding	PWWP2B
	ENSG00000171843.16	protein_coding	MLLT3
	ENSG00000171877.21	protein_coding	FRMD5
	ENSG00000171914.16	protein_coding	TLN2
	ENSG00000172115.8	protein_coding	CYCS
	ENSG00000172159.16	protein_coding	FRMD3
	ENSG00000172197.10	protein_coding	MBOAT1
	ENSG00000172250.16	transcribed_unitary_pseudogene	SERHL
	ENSG00000172508.10	protein_coding	CARNS1
	ENSG00000172613.8	protein_coding	RAD9A
	ENSG00000172725.14	protein_coding	CORO1B
	ENSG00000172819.17	protein_coding	RARG
	ENSG00000172915.18	protein_coding	NBEA
	ENSG00000173065.13	protein_coding	FAM222B
	ENSG00000173209.23	transcribed_unitary_pseudogene	AHSA2P
	ENSG00000173218.15	protein_coding	VANGL1
	ENSG00000173275.12	protein_coding	ZNF449
	ENSG00000173482.16	protein_coding	PTPRM
	ENSG00000173702.7	protein_coding	MUC13
	ENSG00000173715.16	protein_coding	C11orf80
	ENSG00000173801.17	protein_coding	JUP
	ENSG00000173894.11	protein_coding	CBX2
	ENSG00000173926.6	protein_coding	2022-03-03
	ENSG00000174233.11	protein_coding	ADCY6
	ENSG00000174307.6	protein_coding	PHLDA3
	ENSG00000174371.17	protein_coding	EXO1
	ENSG00000174442.12	protein_coding	ZWILCH
	ENSG00000174501.14	protein_coding	ANKRD36C
	ENSG00000174514.13	protein_coding	MFSD4A
	ENSG00000174607.11	protein_coding	UGT8
	ENSG00000174628.16	protein_coding	IQCK
	ENSG00000174669.12	protein_coding	SLC29A2
	ENSG00000174705.13	protein_coding	SH3PXD2B
	ENSG00000174775.17	protein_coding	HRAS
	ENSG00000174939.11	protein_coding	ASPHD1
	ENSG00000174951.11	protein_coding	FUT1
	ENSG00000174989.13	protein_coding	FBXW8
	ENSG00000174996.11	protein_coding	KLC2
	ENSG00000175029.17	protein_coding	CTBP2
	ENSG00000175063.17	protein_coding	UBE2C
	ENSG00000175066.16	protein_coding	GK5
	ENSG00000175147.13	lncRNA	TMEM51-AS1
	ENSG00000175203.15	protein_coding	DCTN2
	ENSG00000175322.11	protein_coding	ZNF519
	ENSG00000175416.13	protein_coding	CLTB
	ENSG00000175707.9	protein_coding	KDF1
	ENSG00000175832.13	protein_coding	ETV4
	ENSG00000175920.18	protein_coding	DOK7
	ENSG00000176092.15	protein_coding	CRYBG2
	ENSG00000176387.7	protein_coding	HSD11B2
	ENSG00000176444.19	protein_coding	CLK2
	ENSG00000176454.14	protein_coding	LPCAT4
	ENSG00000176597.12	protein_coding	B3GNT5
	ENSG00000176624.11	protein_coding	MEX3C
	ENSG00000176678.5	protein_coding	FOXL1
	ENSG00000176834.14	protein_coding	VSIG10
	ENSG00000176871.8	protein_coding	WSB2
	ENSG00000176884.15	protein_coding	GRIN1
	ENSG00000176920.12	protein_coding	FUT2
	ENSG00000176945.17	protein_coding	MUC20
	ENSG00000177082.12	protein_coding	WDR73
	ENSG00000177096.9	protein_coding	PHETA2
	ENSG00000177181.15	protein_coding	RIMKLA
	ENSG00000177380.14	protein_coding	PPFIA3
	ENSG00000177410.13	lncRNA	ZFAS1
	ENSG00000177425.11	protein_coding	PAWR
	ENSG00000177548.13	protein_coding	RABEP2
	ENSG00000177853.14	protein_coding	ZNF518A
	ENSG00000178038.17	protein_coding	ALS2CL
	ENSG00000178177.15	protein_coding	LCORL
	ENSG00000178229.8	protein_coding	ZNF543
	ENSG00000178467.18	protein_coding	P4HTM
	ENSG00000178623.12	protein_coding	GPR35
	ENSG00000178665.16	protein_coding	ZNF713
	ENSG00000178750.3	protein_coding	STX19
	ENSG00000178761.15	protein_coding	FAM219B
	ENSG00000178773.15	protein_coding	CPNE7
	ENSG00000178980.15	protein_coding	SELENOW
	ENSG00000179051.14	protein_coding	RCC2
	ENSG00000179104.9	protein_coding	TMTC2
	ENSG00000179674.3	protein_coding	ARL14
	ENSG00000179832.17	protein_coding	MROH1
	ENSG00000179958.8	protein_coding	DCTPP1
	ENSG00000180198.16	protein_coding	RCC1
	ENSG00000180257.13	protein_coding	ZNF816
	ENSG00000180263.14	protein_coding	FGD6
	ENSG00000180611.7	protein_coding	MB21D2
	ENSG00000180801.14	protein_coding	ARSJ
	ENSG00000180855.16	protein_coding	ZNF443
	ENSG00000180861.9	lncRNA	LINC01559
	ENSG00000180891.13	protein_coding	CUEDC1
	ENSG00000180914.10	protein_coding	OXTR
	ENSG00000181019.13	protein_coding	NQO1
	ENSG00000181218.5	protein_coding	HIST3H2A
	ENSG00000181264.8	protein_coding	TMEM136
	ENSG00000181284.2	protein_coding	TMEM102
	ENSG00000181450.17	protein_coding	ZNF678
	ENSG00000181577.16	protein_coding	C6orf223
	ENSG00000181666.18	protein_coding	ZNF875
	ENSG00000181885.18	protein_coding	CLDN7
	ENSG00000182149.20	protein_coding	IST1
	ENSG00000182173.13	protein_coding	TSEN54
	ENSG00000182240.16	protein_coding	BACE2
	ENSG00000182557.8	protein_coding	SPNS3
	ENSG00000182580.3	protein_coding	EPHB3
	ENSG00000182606.15	protein_coding	TRAK1
	ENSG00000182667.14	protein_coding	NTM
	ENSG00000182718.16	protein_coding	ANXA2
	ENSG00000182827.9	protein_coding	ACBD3
	ENSG00000182841.12	transcribed_unprocessed_pseudogene	RRP7BP
	ENSG00000182952.5	protein_coding	HMGN4
	ENSG00000182986.13	protein_coding	ZNF320
	ENSG00000183248.12	protein_coding	PRR36
	ENSG00000183309.11	protein_coding	ZNF623
	ENSG00000183317.17	protein_coding	EPHA10
	ENSG00000183454.17	protein_coding	GRIN2A
	ENSG00000183496.6	protein_coding	MEX3B
	ENSG00000183569.18	protein_coding	SERHL2
	ENSG00000183723.12	protein_coding	CMTM4
	ENSG00000183778.17	protein_coding	B3GALT5
	ENSG00000183779.7	protein_coding	ZNF703
	ENSG00000183856.11	protein_coding	IQGAP3
	ENSG00000183943.5	protein_coding	PRKX
	ENSG00000183960.9	protein_coding	KCNH8
	ENSG00000183963.18	protein_coding	SMTN
	ENSG00000184160.7	protein_coding	ADRA2C
	ENSG00000184292.6	protein_coding	TACSTD2
	ENSG00000184307.15	protein_coding	ZDHHC23
	ENSG00000184349.13	protein_coding	EFNA5
	ENSG00000184363.10	protein_coding	PKP3
	ENSG00000184384.14	protein_coding	MAML2
	ENSG00000184792.16	protein_coding	OSBP2
	ENSG00000184828.10	protein_coding	ZBTB7C
	ENSG00000184916.9	protein_coding	JAG2
	ENSG00000184956.16	protein_coding	MUC6
	ENSG00000185070.11	protein_coding	FLRT2
	ENSG00000185090.14	protein_coding	MANEAL
	ENSG00000185101.13	protein_coding	ANO9
	ENSG00000185130.5	protein_coding	HIST1H2BL
	ENSG00000185222.10	protein_coding	TCEAL9
	ENSG00000185246.17	protein_coding	PRPF39
	ENSG00000185442.13	protein_coding	FAM174B
	ENSG00000185483.12	protein_coding	ROR1
	ENSG00000185499.16	protein_coding	MUC1
	ENSG00000185513.16	protein_coding	L3MBTL1
	ENSG00000185567.7	protein_coding	AHNAK2
	ENSG00000185761.11	protein_coding	ADAMTSL5
	ENSG00000185900.9	protein_coding	POMK
	ENSG00000185917.13	protein_coding	SETD4
	ENSG00000185920.15	protein_coding	PTCH1
	ENSG00000186073.14	protein_coding	C15orf41
	ENSG00000186104.10	protein_coding	CYP2R1
	ENSG00000186174.12	protein_coding	BCL9L
	ENSG00000186188.10	protein_coding	FFAR4
	ENSG00000186193.9	protein_coding	SAPCD2
	ENSG00000186314.11	protein_coding	PRELID2
	ENSG00000186409.17	protein_coding	CCDC30
	ENSG00000186451.2	protein_coding	SPATA12
	ENSG00000186472.20	protein_coding	PCLO
	ENSG00000186481.16	transcribed_unprocessed_pseudogene	ANKRD20A5P
	ENSG00000186566.13	protein_coding	GPATCH8
	ENSG00000186868.15	protein_coding	MAPT
	ENSG00000187123.15	protein_coding	LYPD6
	ENSG00000187486.5	protein_coding	KCNJ11
	ENSG00000187583.10	protein_coding	PLEKHN1
	ENSG00000187678.9	protein_coding	SPRY4
	ENSG00000187792.5	protein_coding	ZNF70
	ENSG00000187961.14	protein_coding	KLHL17
	ENSG00000188064.10	protein_coding	WNT7B
	ENSG00000188157.15	protein_coding	AGRN
	ENSG00000188185.12	lncRNA	LINC00265
	ENSG00000188211.8	protein_coding	NCR3LG1
	ENSG00000188290.10	protein_coding	HES4
	ENSG00000188295.14	protein_coding	ZNF669
	ENSG00000188322.6	protein_coding	SBK1
	ENSG00000188342.12	protein_coding	GTF2F2
	ENSG00000188549.12	protein_coding	CCDC9B
	ENSG00000188613.7	protein_coding	NANOS1
	ENSG00000188636.4	protein_coding	RTL6
	ENSG00000188761.13	protein_coding	BCL2L15
	ENSG00000188959.9	protein_coding	C9orf152
	ENSG00000189057.11	protein_coding	FAM111B
	ENSG00000189120.5	protein_coding	SP6
	ENSG00000189143.9	protein_coding	CLDN4
	ENSG00000189149.12	transcribed_unitary_pseudogene	CRYM-AS1
	ENSG00000196155.13	protein_coding	PLEKHG4
	ENSG00000196167.10	lncRNA	COLCA1
	ENSG00000196187.12	protein_coding	TMEM63A
	ENSG00000196188.11	protein_coding	CTSE
	ENSG00000196204.11	transcribed_unprocessed_pseudogene	RNF216P1
	ENSG00000196214.11	protein_coding	ZNF766
	ENSG00000196233.13	protein_coding	LCOR
	ENSG00000196284.16	protein_coding	SUPT3H
	ENSG00000196295.12	lncRNA	GARS-DT
	ENSG00000196305.17	protein_coding	IARS
	ENSG00000196312.14	protein_coding	MFSD14C
	ENSG00000196335.13	protein_coding	STK31
	ENSG00000196371.3	protein_coding	FUT4
	ENSG00000196391.10	protein_coding	ZNF774
	ENSG00000196476.12	protein_coding	C20orf96
	ENSG00000196526.10	protein_coding	AFAP1
	ENSG00000196586.15	protein_coding	MYO6
	ENSG00000196639.6	protein_coding	HRH1
	ENSG00000196642.19	protein_coding	RABL6
	ENSG00000196670.13	protein_coding	ZFP62
	ENSG00000196872.12	protein_coding	KIAA1211L
	ENSG00000196878.15	protein_coding	LAMB3
	ENSG00000196912.12	protein_coding	ANKRD36B
	ENSG00000196935.9	protein_coding	SRGAP1
	ENSG00000196950.14	protein_coding	SLC39A10
	ENSG00000196975.16	protein_coding	ANXA4
	ENSG00000197008.9	protein_coding	ZNF138
	ENSG00000197122.11	protein_coding	SRC
	ENSG00000197140.15	protein_coding	ADAM32
	ENSG00000197147.13	protein_coding	LRRC8B
	ENSG00000197153.4	protein_coding	HIST1H3J
	ENSG00000197182.14	lncRNA	MIRLET7BHG
	ENSG00000197183.14	protein_coding	NOL4L
	ENSG00000197283.16	protein_coding	SYNGAP1
	ENSG00000197302.10	protein_coding	ZNF720
	ENSG00000197372.9	protein_coding	ZNF675
	ENSG00000197375.12	protein_coding	SLC22A5
	ENSG00000197415.12	protein_coding	VEPH1
	ENSG00000197461.13	protein_coding	PDGFA
	ENSG00000197506.7	protein_coding	SLC28A3
	ENSG00000197520.10	protein_coding	FAM177B
	ENSG00000197566.10	protein_coding	ZNF624
	ENSG00000197586.12	protein_coding	ENTPD6
	ENSG00000197608.11	protein_coding	ZNF841
	ENSG00000197696.10	protein_coding	NMB
	ENSG00000197747.9	protein_coding	S100A10
	ENSG00000197879.17	protein_coding	MYO1C
	ENSG00000197892.13	protein_coding	KIF13B
	ENSG00000197956.10	protein_coding	S100A6
	ENSG00000197965.12	protein_coding	MPZL1
	ENSG00000197989.14	lncRNA	SNHG12
	ENSG00000198039.11	protein_coding	AC092161.1
	ENSG00000198040.10	protein_coding	ZNF84
	ENSG00000198087.7	protein_coding	CD2AP
	ENSG00000198113.3	protein_coding	TOR4A
	ENSG00000198168.9	protein_coding	SVIP
	ENSG00000198182.13	protein_coding	ZNF607
	ENSG00000198203.10	protein_coding	SULT1C2
	ENSG00000198221.9	lncRNA	AFDN-DT
	ENSG00000198286.9	protein_coding	CARD11
	ENSG00000198466.12	protein_coding	ZNF587
	ENSG00000198535.5	protein_coding	C2CD4A
	ENSG00000198538.11	protein_coding	ZNF28
	ENSG00000198556.14	protein_coding	ZNF789
	ENSG00000198589.13	protein_coding	LRBA
	ENSG00000198643.7	protein_coding	FAM3D
	ENSG00000198742.9	protein_coding	SMURF1
	ENSG00000198753.12	protein_coding	PLXNB3
	ENSG00000198758.10	protein_coding	EPS8L3
	ENSG00000198774.5	protein_coding	RASSF9
	ENSG00000198792.13	protein_coding	TMEM184B
	ENSG00000198799.12	protein_coding	LRIG2
	ENSG00000198826.11	protein_coding	ARHGAP11A
	ENSG00000198860.12	protein_coding	TSEN15
	ENSG00000203485.13	protein_coding	INF2
	ENSG00000203688.6	lncRNA	LINC02487
	ENSG00000203697.11	protein_coding	CAPN8
	ENSG00000203761.5	unprocessed_pseudogene	MSTO2P
	ENSG00000203943.8	protein_coding	SAMD13
	ENSG00000204052.4	protein_coding	LRRC73
	ENSG00000204060.7	protein_coding	FOXO6
	ENSG00000204323.5	protein_coding	SMIM5
	ENSG00000204385.12	protein_coding	SLC44A4
	ENSG00000204387.13	protein_coding	SNHG32
	ENSG00000204396.10	protein_coding	VWA7
	ENSG00000204519.11	protein_coding	ZNF551
	ENSG00000204540.10	protein_coding	PSORS1C1
	ENSG00000204580.13	protein_coding	DDR1
	ENSG00000204616.11	protein_coding	TRIM31
	ENSG00000204618.8	protein_coding	RNF39
	ENSG00000204650.14	transcribed_unitary_pseudogene	LINC02210
	ENSG00000204681.11	protein_coding	GABBR1
	ENSG00000204764.14	protein_coding	RANBP17
	ENSG00000204860.5	lncRNA	FAM201A
	ENSG00000204946.10	protein_coding	ZNF783
	ENSG00000204991.11	protein_coding	SPIRE2
	ENSG00000205268.10	protein_coding	PDE7A
	ENSG00000205336.11	protein_coding	ADGRG1
	ENSG00000205517.12	protein_coding	RGL3
	ENSG00000205581.11	protein_coding	HMGN1
	ENSG00000206337.11	lncRNA	HCP5
	ENSG00000213020.10	protein_coding	ZNF611
	ENSG00000213186.8	protein_coding	TRIM59
	ENSG00000213213.13	protein_coding	CCDC183
	ENSG00000213614.9	protein_coding	HEXA
	ENSG00000213793.5	protein_coding	ZNF888
	ENSG00000213801.4	transcribed_processed_pseudogene	ZNF321P
	ENSG00000213889.10	protein_coding	PPM1N
	ENSG00000213918.10	protein_coding	DNASE1
	ENSG00000213923.12	protein_coding	CSNK1E
	ENSG00000213977.8	protein_coding	TAX1BP3
	ENSG00000213983.11	protein_coding	AP1G2
	ENSG00000214050.8	protein_coding	FBXO16
	ENSG00000214353.8	lncRNA	VAC14-AS1
	ENSG00000214870.9	lncRNA	AC004540.1
	ENSG00000214944.9	protein_coding	ARHGEF28
	ENSG00000216937.13	protein_coding	CCDC7
	ENSG00000217801.10	transcribed_unprocessed_pseudogene	AL390719.1
	ENSG00000219133.2	processed_pseudogene	AL592114.1
	ENSG00000221829.9	protein_coding	FANCG
	ENSG00000221955.10	protein_coding	SLC12A8
	ENSG00000223745.8	lncRNA	CCDC18-AS1
	ENSG00000224020.1	lncRNA	MIR181A2HG
	ENSG00000224032.7	lncRNA	EPB41L4A-AS1
	ENSG00000224081.9	transcribed_processed_pseudogene	SLC44A3-AS1
	ENSG00000224415.1	processed_pseudogene	AC007683.1
	ENSG00000224739.2	lncRNA	AC016735.1
	ENSG00000225329.3	lncRNA	LHFPL3-AS2
	ENSG00000225377.6	lncRNA	NRSN2-AS1
	ENSG00000225556.1	protein_coding	C2CD4D
	ENSG00000225697.13	protein_coding	SLC26A6
	ENSG00000225953.3	lncRNA	SATB2-AS1
	ENSG00000226002.1	unprocessed_pseudogene	GTF2IP14
	ENSG00000227036.8	lncRNA	LINC00511
	ENSG00000227388.3	lncRNA	AL133410.1
	ENSG00000227486.2	lncRNA	AL050309.1
	ENSG00000227671.4	transcribed_unprocessed_pseudogene	AL390728.4
	ENSG00000228022.6	lncRNA	HCG20
	ENSG00000228109.1	lncRNA	MELTF-AS1
	ENSG00000228409.6	transcribed_unprocessed_pseudogene	CCT6P1
	ENSG00000228412.9	lncRNA	AL022068.1
	ENSG00000229109.2	lncRNA	AL137847.1
	ENSG00000229953.1	lncRNA	AL590666.2
	ENSG00000230124.8	protein_coding	ACBD6
	ENSG00000230470.1	lncRNA	AL078645.1
	ENSG00000231566.2	lncRNA	LINC02595
	ENSG00000232434.2	protein_coding	AJM1
	ENSG00000232857.2	processed_pseudogene	KATNBL1P2
	ENSG00000232956.9	lncRNA	SNHG15
	ENSG00000233016.7	lncRNA	SNHG7
	ENSG00000233834.6	lncRNA	AC005083.1
	ENSG00000233836.7	transcribed_unprocessed_pseudogene	AC139769.1
	ENSG00000233930.4	lncRNA	KRTAP5-AS1
	ENSG00000233937.7	lncRNA	AC008443.1
	ENSG00000234616.8	protein_coding	JRK
	ENSG00000234705.2	lncRNA	HMGA1P4
	ENSG00000234899.10	lncRNA	SOX9-AS1
	ENSG00000235944.8	transcribed_unprocessed_pseudogene	ZNF815P
	ENSG00000236287.8	protein_coding	ZBED5
	ENSG00000236699.9	protein_coding	ARHGEF38
	ENSG00000236830.7	lncRNA	CBR3-AS1
	ENSG00000237686.7	lncRNA	AL109615.3
	ENSG00000240230.6	protein_coding	COX19
	ENSG00000240498.9	lncRNA	CDKN2B-AS1
	ENSG00000240583.12	protein_coding	AQP1
	ENSG00000241015.2	transcribed_processed_pseudogene	TPM3P9
	ENSG00000241484.9	protein_coding	ARHGAP8
	ENSG00000243004.6	lncRNA	AC005062.1
	ENSG00000243335.9	protein_coding	KCTD7
	ENSG00000243364.8	protein_coding	EFNA4
	ENSG00000244041.7	lncRNA	LINC01011
	ENSG00000244274.7	protein_coding	DBNDD2
	ENSG00000245694.10	lncRNA	CRNDE
	ENSG00000245910.8	lncRNA	SNHG6
	ENSG00000245937.8	lncRNA	LINC01184
	ENSG00000246898.1	lncRNA	LINC00920
	ENSG00000247498.10	lncRNA	GPRC5D-AS1
	ENSG00000248663.6	lncRNA	LINC00992
	ENSG00000248771.5	protein_coding	SMIM31
	ENSG00000248858.7	lncRNA	AC104211.1
	ENSG00000248905.8	protein_coding	FMN1
	ENSG00000249464.6	lncRNA	LINC01091
	ENSG00000249859.11	lncRNA	PVT1
	ENSG00000249885.1	lncRNA	ARHGEF38-IT1
	ENSG00000250312.8	protein_coding	ZNF718
	ENSG00000250988.7	lncRNA	SNHG21
	ENSG00000251369.8	protein_coding	ZNF550
	ENSG00000252213.1	snoRNA	SNORA74D
	ENSG00000253352.9	lncRNA	TUG1
	ENSG00000253368.4	protein_coding	TRNP1
	ENSG00000253395.1	lncRNA	AP003469.2
	ENSG00000254615.3	lncRNA	AC027031.2
	ENSG00000254872.3	lncRNA	LINC02688
	ENSG00000255737.2	lncRNA	AGAP2-AS1
	ENSG00000256050.2	lncRNA	AL583722.1
	ENSG00000256894.1	lncRNA	AC022509.3
	ENSG00000256940.2	lncRNA	AP001453.2
	ENSG00000257556.2	lncRNA	LINC02298
	ENSG00000257743.8	protein_coding	MGAM2
	ENSG00000259120.3	protein_coding	SMIM6
	ENSG00000259495.3	lncRNA	AC016705.2
	ENSG00000259768.6	lncRNA	AC004943.2
	ENSG00000260368.1	lncRNA	AC027373.1
	ENSG00000260792.1	lncRNA	LINC02280
	ENSG00000260807.7	lncRNA	AC009041.2
	ENSG00000261068.2	lncRNA	AL512274.1
	ENSG00000261150.2	protein_coding	EPPK1
	ENSG00000261664.5	lncRNA	TTC39A-AS1
	ENSG00000262188.2	lncRNA	LINC01978
	ENSG00000263155.6	protein_coding	MYZAP
	ENSG00000264112.1	lncRNA	AC015813.1
	ENSG00000264538.6	transcribed_unprocessed_pseudogene	SUZ12P1
	ENSG00000267254.7	lncRNA	ZNF790-AS1
	ENSG00000267346.1	processed_pseudogene	EIF5AP3
	ENSG00000267530.3	lncRNA	LINC01836
	ENSG00000269516.6	transcribed_unprocessed_pseudogene	CYP4F23P
	ENSG00000269821.1	lncRNA	KCNQ1OT1
	ENSG00000270157.1	lncRNA	AC004918.4
	ENSG00000270792.6	lncRNA	AL050403.2
	ENSG00000271943.2	transcribed_processed_pseudogene	AC098614.3
	ENSG00000272030.1	lncRNA	AL162258.2
	ENSG00000272168.8	lncRNA	CASC15
	ENSG00000272398.6	protein_coding	CD24
	ENSG00000272788.1	lncRNA	AP000864.1
	ENSG00000273297.2	lncRNA	AC009275.1
	ENSG00000273654.1	transcribed_processed_pseudogene	AC020904.2
	ENSG00000273802.2	protein_coding	HIST1H2BG
	ENSG00000274750.2	protein_coding	HIST1H3E
	ENSG00000275004.4	protein_coding	ZNF280B
	ENSG00000275074.2	protein_coding	NUDT18
	ENSG00000275410.5	protein_coding	HNF1B
	ENSG00000276966.2	protein_coding	HIST1H4E
	ENSG00000277258.5	protein_coding	PCGF2
	ENSG00000277728.1	lncRNA	AC097641.2
	ENSG00000278463.1	protein_coding	HIST1H2AB
	ENSG00000278637.1	protein_coding	HIST1H4A
	ENSG00000280109.3	lncRNA	PLAC4
	ENSG00000281091.3	lncRNA	AL117327.1
	ENSG00000283343.1	miRNA	MIR4320
	ENSG00000285517.1	lncRNA	AC010198.2
	ENSG00000287431.1	lncRNA	AC027601.6
	ENSG00000287750.1	lncRNA	AL353572.4
